# Supplementary material for: Comparing Respiratory Illness Surveillance Case Definitions to Detect Bordetella pertussis in Children Aged <5 Years With Respiratory Illness in South Africa, 2017–2023
Source: J Infect Dis. 2025 Oct 6;233(1):e34–43. doi: 10.1093/infdis/jiaf501 (PMC12811878; doi:10.1093/infdis/jiaf501)
Supplement: jiaf501_Supplementary_Data [file jiaf501_supplementary_data.zip]

Archive with 3 entries (3 files):
- Supplementary_material tables and figure numbers and legend.docx
- Supplementary_material.docx
- supplementary_material_Figure_1.tif
